# Supplementary material for: Heat-processed rodent chow alters nutritive content and improves metabolic outcomes in insulin-resistant female mice
Source: Front Nutr. 2026 Jun 8;13:1829397. doi: 10.3389/fnut.2026.1829397 (PMC13285690; doi:10.3389/fnut.2026.1829397)
Supplement: Supplementary file 1 [file Table_1.xlsx]

## Sheet: Adipose samples
Plate #:	Sample #	Mouse ID	Diet	Pellet	GAPDH Cт	IL6 Cт
Plate 1	1	PA2-2N	Non-Autoclaved	CTRL	22.4041	31.5373
	2	PA9-4R	Non-Autoclaved	CTRL	21.5779	30.9054
	3	PA10-2N	Non-Autoclaved	CTRL	22.8491	34.7047
	4	PA10-4R	Non-Autoclaved	CTRL	22.3112	31.2035
	5	PA5-4R	Non-Autoclaved	PCOS	24.0014	33.1363
	6	PA10-8B	Non-Autoclaved	PCOS	24.8123	33.4043
	7	PA10-12N	Non-Autoclaved	PCOS	23.5138	32.1485
	8	PA11-2N	Autoclaved 1x	CTRL	22.8266	36.3014	<--exclude: low RNA quality
	9	PA12-2N	Autoclaved 1x	CTRL	21.2805	30.7286
	10	PA23-2N	Autoclaved 1x	CTRL	24.3963	34.3284
	11	PA12-6L	Autoclaved 1x	CTRL	23.5299	33.5064
	12	PA23-6L	Autoclaved 1x	CTRL	22.4491	31.5646
	13	PA24-2N	Autoclaved 1x	CTRL	23.4974	32.6554
	14	PA11-6L	Autoclaved 1x	PCOS	23.6026	32.3857
	15	PA12-8B	Autoclaved 1x	PCOS	25.1574	34.5371
	16	PA12-12N	Autoclaved 1x	PCOS	23.7452	32.8192
	17	PA25-4R	Autoclaved 1x	PCOS	23.122	32.4149
	18	PA25-6L	Autoclaved 1x	PCOS	24.9151	33.9491
	19	PA24-6L	Autoclaved 1x	PCOS	23.5068	32.4341
Plate 2	1	PA2-4R	Non-Autoclaved	CTRL	25.3566	31.6602
	2	PA9-2N	Non-Autoclaved	CTRL	25.9258	31.9715
	3	PA9-6L	Non-Autoclaved	CTRL	25.6785	33.627
	4	PA10-6L	Non-Autoclaved	CTRL	25.229	32.4738
	5	PA5-6L	Non-Autoclaved	PCOS	26.2777	31.7749
	6	PA10-10RR	Non-Autoclaved	PCOS	26.065	32.8019
	7	PA11-4R	Autoclaved 1x	CTRL	25.4205	32.7116
	8	PA12-4R	Autoclaved 1x	CTRL	29.7789	36.3695	<--exclude: high IL6 CT
	9	PA23-4R	Autoclaved 1x	CTRL	26.3174	32.3513
	10	PA24-4R	Autoclaved 1x	CTRL	27.1431	33.2313
	11	PA25-2L	Autoclaved 1x	CTRL	27.2741	34.2329
	12	PA11-8B	Autoclaved 1x	PCOS	27.1319	36.9558	<--exclude: high IL6 CT
	13	PA12-10RR	Autoclaved 1x	PCOS	26.4193	34.6917
	14	PA24-8B	Autoclaved 1x	PCOS	26.9034	32.7769
	15	PA25-8B	Autoclaved 1x	PCOS	29.0878	34.7548

## Sheet: Liver samples
Plate	Sample #	Mouse ID	Diet	Pellet	GAPDH Cт	IL6 Cт
Plate 1	Sample 1	PA2-2N	Non-Autoclaved	CTRL	23.01	33.5336
	Sample 2	PA9-4R	Non-Autoclaved	CTRL	23.542	35.4004
	Sample 3	PA10-2N	Non-Autoclaved	CTRL	23.0114	34.048
	Sample 4	PA10-4R	Non-Autoclaved	CTRL	23.4873	35.3432
	Sample 5	PA14-2N	Non-Autoclaved	CTRL	24.0651	35.4034
	Sample 6	PA15-2L	Non-Autoclaved	CTRL	24.0013	33.8976
	Sample 7	PA5-4R	Non-Autoclaved	PCOS	23.6802	35.0721
	Sample 8	PA10-8B	Non-Autoclaved	PCOS	23.4379	35.8019
	Sample 9	PA10-12N	Non-Autoclaved	PCOS	23.8496	34.435
	Sample 10	PA14-6L	Non-Autoclaved	PCOS	24.0892	35.4734
	Sample 11	PA15-8B	Non-Autoclaved	PCOS	24.6124	36.9969
	Sample 12	PA11-2N	Autoclaved 1x	CTRL	23.4796	34.7335
	Sample 13	PA12-2N	Autoclaved 1x	CTRL	23.7224	33.7096
	Sample 14	PA23-2N	Autoclaved 1x	CTRL	23.6353	36.3128
	Sample 15	PA12-6L	Autoclaved 1x	CTRL	23.0021	34.338
	Sample 16	PA23-6L	Autoclaved 1x	CTRL	23.3499	35.266
	Sample 17	PA24-2N	Autoclaved 1x	CTRL	23.9115	35.4337
	Sample 18	PA11-6L	Autoclaved 1x	PCOS	23.6447	35.4699
	Sample 19	PA12-8B	Autoclaved 1x	PCOS	23.9794	35.1066
	Sample 20	PA12-12N	Autoclaved 1x	PCOS	23.919	35.0691
	Sample 21	PA25-4R	Autoclaved 1x	PCOS	23.7587	35.0131
	Sample 22	PA25-6L	Autoclaved 1x	PCOS	23.8789	35.3277
	Sample 23	PA24-6L	Autoclaved 1x	PCOS	23.841	35.8545
Plate 2	Sample 1	PA2-4R	Non-Autoclaved	CTRL	21.5485	36.585
	Sample 2	PA9-2N	Non-Autoclaved	CTRL	21.16	36.3286
	Sample 3	PA9-6L	Non-Autoclaved	CTRL	20.9934	35.9655
	Sample 4	PA10-6L	Non-Autoclaved	CTRL	20.7996	36.4696
	Sample 5	PA14-4R	Non-Autoclaved	CTRL	21.5789	35.4456
	Sample 6	PA5-6L	Non-Autoclaved	PCOS	20.7465	34.8916
	Sample 7	PA10-10RR	Non-Autoclaved	PCOS	20.7066	35.3564
	Sample 8	PA14-8B	Non-Autoclaved	PCOS	20.9581	36.0986
	Sample 9	PA14-10RR	Non-Autoclaved	PCOS	21.0636	35.0131
	Sample 10	PA11-4R	Autoclaved 1x	CTRL	20.8821	35.2283
	Sample 11	PA12-4R	Autoclaved 1x	CTRL	21.1037	35.671
	Sample 12	PA23-4R	Autoclaved 1x	CTRL	21.2579	35.8032
	Sample 13	PA24-4R	Autoclaved 1x	CTRL	21.3316	36.6311
	Sample 14	PA25-2L	Autoclaved 1x	CTRL	21.2364	34.5042
	Sample 15	PA11-8B	Autoclaved 1x	PCOS	20.7904	35.8783
	Sample 16	PA12-10RR	Autoclaved 1x	PCOS	20.9963	35.7743
	Sample 17	PA24-8B	Autoclaved 1x	PCOS	21.1353	35.8304
	Sample 18	PA25-8B	Autoclaved 1x	PCOS	21.2202	35.7499

## Sheet: Adipose raw data plate 1 of 2
Block Type	96well
Chemistry	TAQMAN
Experiment File Name	C:\Users\ENDOLAB1\Desktop\Addie\aw306_plate1.eds
Experiment Run End Time	2026-02-16 13:31:42 PM EST
Instrument Type	steponeplus
Passive Reference	ROX
										Highlighted Cells = Excluded
Well	Sample Name	Sample ID	Target Name	Task	Reporter	Quencher	RQ	RQ Min	RQ Max	Cт	Cт Mean	Cт SD	ΔCт	ΔCт Mean	ΔCт SE	HK Control ΔCт Mean	HK Control ΔCт SE	ΔΔCт	Automatic Ct Threshold	Ct Threshold	Automatic Baseline	Baseline Start	Baseline End	Efficiency	Comments	HIGHSD	EXPFAIL
A1	Sample 1	PA2-2N	GAPDH	UNKNOWN	FAM	NFQ-MGB				22.2654	22.4041	0.196158							TRUE	0.0829535	TRUE	3	18	1		N	N
A2	Sample 1	PA2-2N	GAPDH	UNKNOWN	FAM	NFQ-MGB				22.5429	22.4041	0.196158							TRUE	0.0829535	TRUE	3	19	1		N	N
A3	Sample 2	PA9-4R	GAPDH	UNKNOWN	FAM	NFQ-MGB				21.5403	21.5779	0.0532412							TRUE	0.0829535	TRUE	3	18	1		N	N
A4	Sample 2	PA9-4R	GAPDH	UNKNOWN	FAM	NFQ-MGB				21.6156	21.5779	0.0532412							TRUE	0.0829535	TRUE	3	18	1		N	N
A5	Sample 3	PA10-2N	GAPDH	UNKNOWN	FAM	NFQ-MGB				22.9907	22.8491	0.200254							TRUE	0.0829535	TRUE	3	19	1		N	N
A6	Sample 3	PA10-2N	GAPDH	UNKNOWN	FAM	NFQ-MGB				22.7075	22.8491	0.200254							TRUE	0.0829535	TRUE	3	19	1		N	N
A7	Sample 4	PA10-4R	GAPDH	UNKNOWN	FAM	NFQ-MGB				22.3784	22.3112	0.0949417							TRUE	0.0829535	TRUE	3	18	1		N	N
A8	Sample 4	PA10-4R	GAPDH	UNKNOWN	FAM	NFQ-MGB				22.2441	22.3112	0.0949417							TRUE	0.0829535	TRUE	3	18	1		N	N
A9	Sample 5	PA5-4R	GAPDH	UNKNOWN	FAM	NFQ-MGB				24.0643	24.0014	0.0890546							TRUE	0.0829535	TRUE	3	20	1		N	N
A10	Sample 5	PA5-4R	GAPDH	UNKNOWN	FAM	NFQ-MGB				23.9384	24.0014	0.0890546							TRUE	0.0829535	TRUE	3	20	1		N	N
A11	Sample 6	PA10-8B	GAPDH	UNKNOWN	FAM	NFQ-MGB				24.9577	24.8123	0.205575							TRUE	0.0829535	TRUE	3	21	1		N	N
A12	Sample 6	PA10-8B	GAPDH	UNKNOWN	FAM	NFQ-MGB				24.667	24.8123	0.205575							TRUE	0.0829535	TRUE	3	21	1		N	N
B1	Sample 7	PA10-12N	GAPDH	UNKNOWN	FAM	NFQ-MGB				23.3802	23.5138	0.188873							TRUE	0.0829535	TRUE	3	19	1		N	N
B2	Sample 7	PA10-12N	GAPDH	UNKNOWN	FAM	NFQ-MGB				23.6473	23.5138	0.188873							TRUE	0.0829535	TRUE	3	20	1		N	N
B3	Sample 8	PA11-2N	GAPDH	UNKNOWN	FAM	NFQ-MGB				22.7428	22.8266	0.118512							TRUE	0.0829535	TRUE	3	19	1		N	N
B4	Sample 8	PA11-2N	GAPDH	UNKNOWN	FAM	NFQ-MGB				22.9104	22.8266	0.118512							TRUE	0.0829535	TRUE	3	19	1		N	N
B5	Sample 9	PA12-2N	GAPDH	UNKNOWN	FAM	NFQ-MGB				21.185	21.2805	0.135013							TRUE	0.0829535	TRUE	3	17	1		N	N
B6	Sample 9	PA12-2N	GAPDH	UNKNOWN	FAM	NFQ-MGB				21.376	21.2805	0.135013							TRUE	0.0829535	TRUE	3	17	1		N	N
B7	Sample 10	PA23-2N	GAPDH	UNKNOWN	FAM	NFQ-MGB				24.3171	24.3963	0.112124							TRUE	0.0829535	TRUE	3	20	1		N	N
B8	Sample 10	PA23-2N	GAPDH	UNKNOWN	FAM	NFQ-MGB				24.4756	24.3963	0.112124							TRUE	0.0829535	TRUE	3	21	1		N	N
B9	Sample 11	PA12-6L	GAPDH	UNKNOWN	FAM	NFQ-MGB				23.5117	23.5299	0.0258357							TRUE	0.0829535	TRUE	3	19	1		N	N
B10	Sample 11	PA12-6L	GAPDH	UNKNOWN	FAM	NFQ-MGB				23.5482	23.5299	0.0258357							TRUE	0.0829535	TRUE	3	19	1		N	N
B11	Sample 12	PA23-6L	GAPDH	UNKNOWN	FAM	NFQ-MGB				22.384	22.4491	0.0920163							TRUE	0.0829535	TRUE	3	18	1		N	N
B12	Sample 12	PA23-6L	GAPDH	UNKNOWN	FAM	NFQ-MGB				22.5141	22.4491	0.0920163							TRUE	0.0829535	TRUE	3	19	1		N	N
C1	Sample 13	PA24-2N	GAPDH	UNKNOWN	FAM	NFQ-MGB				23.517	23.4974	0.0277481							TRUE	0.0829535	TRUE	3	20	1		N	N
C2	Sample 13	PA24-2N	GAPDH	UNKNOWN	FAM	NFQ-MGB				23.4778	23.4974	0.0277481							TRUE	0.0829535	TRUE	3	20	1		N	N
C3	Sample 14	PA11-6L	GAPDH	UNKNOWN	FAM	NFQ-MGB				23.5642	23.6026	0.0543458							TRUE	0.0829535	TRUE	3	19	1		N	N
C4	Sample 14	PA11-6L	GAPDH	UNKNOWN	FAM	NFQ-MGB				23.6411	23.6026	0.0543458							TRUE	0.0829535	TRUE	3	20	1		N	N
C5	Sample 15	PA12-8B	GAPDH	UNKNOWN	FAM	NFQ-MGB				25.1176	25.1574	0.0563257							TRUE	0.0829535	TRUE	3	21	1		N	N
C6	Sample 15	PA12-8B	GAPDH	UNKNOWN	FAM	NFQ-MGB				25.1972	25.1574	0.0563257							TRUE	0.0829535	TRUE	3	21	1		N	N
C7	Sample 16	PA12-12N	GAPDH	UNKNOWN	FAM	NFQ-MGB				23.7279	23.7452	0.0244317							TRUE	0.0829535	TRUE	3	19	1		N	N
C8	Sample 16	PA12-12N	GAPDH	UNKNOWN	FAM	NFQ-MGB				23.7625	23.7452	0.0244317							TRUE	0.0829535	TRUE	3	20	1		N	N
C9	Sample 17	PA25-4R	GAPDH	UNKNOWN	FAM	NFQ-MGB				23.0029	23.122	0.168434							TRUE	0.0829535	TRUE	3	19	1		N	N
C10	Sample 17	PA25-4R	GAPDH	UNKNOWN	FAM	NFQ-MGB				23.2411	23.122	0.168434							TRUE	0.0829535	TRUE	3	19	1		N	N
C11	Sample 18	PA25-6L	GAPDH	UNKNOWN	FAM	NFQ-MGB				24.9976	24.9151	0.116618							TRUE	0.0829535	TRUE	3	21	1		N	N
C12	Sample 18	PA25-6L	GAPDH	UNKNOWN	FAM	NFQ-MGB				24.8327	24.9151	0.116618							TRUE	0.0829535	TRUE	3	21	1		N	N
D1	Sample 19	PA24-6L	GAPDH	UNKNOWN	FAM	NFQ-MGB				23.4617	23.5068	0.0636883							TRUE	0.0829535	TRUE	3	20	1		N	N
D2	Sample 19	PA24-6L	GAPDH	UNKNOWN	FAM	NFQ-MGB				23.5518	23.5068	0.0636883							TRUE	0.0829535	TRUE	3	20	1		N	N
D3			GAPDH	NTC	FAM	NFQ-MGB				Undetermined	36.9571								TRUE	0.0829535	TRUE	3	39	1		N	N
D4			GAPDH	NTC	FAM	NFQ-MGB				36.9571	36.9571								TRUE	0.0829535	TRUE	3	33	1		N	N
E1	Sample 1	PA2-2N	IL6	UNKNOWN	FAM	NFQ-MGB	1	0.513054	1.94911	31.3617	31.5373	0.248336		9.13313	0.223773			0	TRUE	0.0172446	TRUE	3	30	1		N	N
E2	Sample 1	PA2-2N	IL6	UNKNOWN	FAM	NFQ-MGB	1	0.513054	1.94911	31.7129	31.5373	0.248336		9.13313	0.223773			0	TRUE	0.0172446	TRUE	3	30	1		N	N
E3	Sample 2	PA9-4R	IL6	UNKNOWN	FAM	NFQ-MGB	0.873967	0.706178	1.08162	30.9662	30.9054	0.0859283		9.32748	0.0714783			0.194349	TRUE	0.0172446	TRUE	3	30	1		N	N
E4	Sample 2	PA9-4R	IL6	UNKNOWN	FAM	NFQ-MGB	0.873967	0.706178	1.08162	30.8446	30.9054	0.0859283		9.32748	0.0714783			0.194349	TRUE	0.0172446	TRUE	3	30	1		N	N
E5	Sample 3	PA10-2N	IL6	UNKNOWN	FAM	NFQ-MGB	0.151514	0.0387616	0.592247	35.1393	34.7047	0.61464		11.8556	0.457102			2.72248	TRUE	0.0172446	TRUE	3	33	1		Y	N
E6	Sample 3	PA10-2N	IL6	UNKNOWN	FAM	NFQ-MGB	0.151514	0.0387616	0.592247	34.2701	34.7047	0.61464		11.8556	0.457102			2.72248	TRUE	0.0172446	TRUE	3	33	1		Y	N
E7	Sample 4	PA10-4R	IL6	UNKNOWN	FAM	NFQ-MGB	1.18166	0.741191	1.88388	31.0623	31.2035	0.199756		8.89232	0.156391			-0.240813	TRUE	0.0172446	TRUE	3	29	1		N	N
E8	Sample 4	PA10-4R	IL6	UNKNOWN	FAM	NFQ-MGB	1.18166	0.741191	1.88388	31.3448	31.2035	0.199756		8.89232	0.156391			-0.240813	TRUE	0.0172446	TRUE	3	30	1		N	N
E9	Sample 5	PA5-4R	IL6	UNKNOWN	FAM	NFQ-MGB	0.998757	0.396719	2.51441	33.4394	33.1363	0.42866		9.13493	0.30958			0.00179482	TRUE	0.0172446	TRUE	3	32	1		N	N
E10	Sample 5	PA5-4R	IL6	UNKNOWN	FAM	NFQ-MGB	0.998757	0.396719	2.51441	32.8332	33.1363	0.42866		9.13493	0.30958			0.00179482	TRUE	0.0172446	TRUE	3	31	1		N	N
E11	Sample 6	PA10-8B	IL6	UNKNOWN	FAM	NFQ-MGB	1.45512			33.4043	33.4043			8.59199				-0.541137	TRUE	0.0172446	TRUE	3	32	1		N	N
E12	Sample 6	PA10-8B	IL6	UNKNOWN	FAM	NFQ-MGB				Undetermined	33.4043								TRUE	0.0172446	TRUE	3	39	1		N	Y
F1	Sample 7	PA10-12N	IL6	UNKNOWN	FAM	NFQ-MGB	1.41266	0.453374	4.4017	32.5054	32.1485	0.504744		8.63471	0.381077			-0.498417	TRUE	0.0172446	TRUE	3	31	1		Y	N
F2	Sample 7	PA10-12N	IL6	UNKNOWN	FAM	NFQ-MGB	1.41266	0.453374	4.4017	31.7916	32.1485	0.504744		8.63471	0.381077			-0.498417	TRUE	0.0172446	TRUE	3	30	1		Y	N
F3	Sample 8	PA11-2N	IL6	UNKNOWN	FAM	NFQ-MGB	0.04932	0.017316	0.140475	36.6423	36.3014	0.481979		13.4748	0.350962			4.34168	TRUE	0.0172446	TRUE	3	34	1		N	N
F4	Sample 8	PA11-2N	IL6	UNKNOWN	FAM	NFQ-MGB	0.04932	0.017316	0.140475	35.9606	36.3014	0.481979		13.4748	0.350962			4.34168	TRUE	0.0172446	TRUE	3	34	1		N	N
F5	Sample 9	PA12-2N	IL6	UNKNOWN	FAM	NFQ-MGB	0.803842	0.490273	1.31796	30.8642	30.7286	0.191684		9.44815	0.165788			0.315017	TRUE	0.0172446	TRUE	3	29	1		N	N
F6	Sample 9	PA12-2N	IL6	UNKNOWN	FAM	NFQ-MGB	0.803842	0.490273	1.31796	30.5931	30.7286	0.191684		9.44815	0.165788			0.315017	TRUE	0.0172446	TRUE	3	29	1		N	N
F7	Sample 10	PA23-2N	IL6	UNKNOWN	FAM	NFQ-MGB	0.574778	0.165803	1.99255	34.7376	34.3284	0.578746		9.93205	0.416844			0.798923	TRUE	0.0172446	TRUE	3	33	1		Y	N
F8	Sample 10	PA23-2N	IL6	UNKNOWN	FAM	NFQ-MGB	0.574778	0.165803	1.99255	33.9192	34.3284	0.578746		9.93205	0.416844			0.798923	TRUE	0.0172446	TRUE	3	33	1		Y	N
F9	Sample 11	PA12-6L	IL6	UNKNOWN	FAM	NFQ-MGB	0.227257	0.00478529	10.7926	33.5064	34.8007	1.83045		11.2707	1.29445			2.1376	TRUE	0.0172446	TRUE	3	32	1		Y	N
F10	Sample 11	PA12-6L	IL6	UNKNOWN	FAM	NFQ-MGB	0.227257	0.00478529	10.7926	36.095	34.8007	1.83045		11.2707	1.29445			2.1376	TRUE	0.0172446	TRUE	3	34	1		Y	N
F11	Sample 12	PA23-6L	IL6	UNKNOWN	FAM	NFQ-MGB	1.01229	0.546362	1.87555	31.7609	31.5646	0.277573		9.11551	0.206777			-0.0176201	TRUE	0.0172446	TRUE	3	31	1		N	N
F12	Sample 12	PA23-6L	IL6	UNKNOWN	FAM	NFQ-MGB	1.01229	0.546362	1.87555	31.3683	31.5646	0.277573		9.11551	0.206777			-0.0176201	TRUE	0.0172446	TRUE	3	30	1		N	N
G1	Sample 13	PA24-2N	IL6	UNKNOWN	FAM	NFQ-MGB	0.982909	0.926985	1.04221	32.6545	32.6554	0.00128396		9.158	0.0196419			0.0248699	TRUE	0.0172446	TRUE	3	31	1		N	N
G2	Sample 13	PA24-2N	IL6	UNKNOWN	FAM	NFQ-MGB	0.982909	0.926985	1.04221	32.6563	32.6554	0.00128396		9.158	0.0196419			0.0248699	TRUE	0.0172446	TRUE	3	31	1		N	N
G3	Sample 14	PA11-6L	IL6	UNKNOWN	FAM	NFQ-MGB	1.27467	0.796296	2.04044	32.2327	32.3857	0.216375		8.783	0.157752			-0.350129	TRUE	0.0172446	TRUE	3	31	1		N	N
G4	Sample 14	PA11-6L	IL6	UNKNOWN	FAM	NFQ-MGB	1.27467	0.796296	2.04044	32.5387	32.3857	0.216375		8.783	0.157752			-0.350129	TRUE	0.0172446	TRUE	3	31	1		N	N
G5	Sample 15	PA12-8B	IL6	UNKNOWN	FAM	NFQ-MGB	0.842902	0.703527	1.00989	34.5828	34.5371	0.0646		9.37969	0.0606042			0.246564	TRUE	0.0172446	TRUE	3	33	1		N	N
G6	Sample 15	PA12-8B	IL6	UNKNOWN	FAM	NFQ-MGB	0.842902	0.703527	1.00989	34.4914	34.5371	0.0646		9.37969	0.0606042			0.246564	TRUE	0.0172446	TRUE	3	33	1		N	N
G7	Sample 16	PA12-12N	IL6	UNKNOWN	FAM	NFQ-MGB	1.04184	0.220599	4.92041	33.3394	32.8192	0.735729		9.07399	0.520526			-0.0591383	TRUE	0.0172446	TRUE	3	32	1		Y	N
G8	Sample 16	PA12-12N	IL6	UNKNOWN	FAM	NFQ-MGB	1.04184	0.220599	4.92041	32.2989	32.8192	0.735729		9.07399	0.520526			-0.0591383	TRUE	0.0172446	TRUE	3	31	1		Y	N
G9	Sample 17	PA25-4R	IL6	UNKNOWN	FAM	NFQ-MGB	0.895117	0.55526	1.44299	32.522	32.4149	0.151338		9.29298	0.160114			0.159851	TRUE	0.0172446	TRUE	3	31	1		N	N
G10	Sample 17	PA25-4R	IL6	UNKNOWN	FAM	NFQ-MGB	0.895117	0.55526	1.44299	32.3079	32.4149	0.151338		9.29298	0.160114			0.159851	TRUE	0.0172446	TRUE	3	31	1		N	N
G11	Sample 18	PA25-6L	IL6	UNKNOWN	FAM	NFQ-MGB	1.07119	0.298546	3.84343	34.3694	33.9491	0.594496		9.03392	0.428384			-0.0992098	TRUE	0.0172446	TRUE	3	33	1		Y	N
G12	Sample 18	PA25-6L	IL6	UNKNOWN	FAM	NFQ-MGB	1.07119	0.298546	3.84343	33.5287	33.9491	0.594496		9.03392	0.428384			-0.0992098	TRUE	0.0172446	TRUE	3	32	1		Y	N
H1	Sample 19	PA24-6L	IL6	UNKNOWN	FAM	NFQ-MGB	1.15329	0.637062	2.08785	32.2403	32.4341	0.274137		8.92737	0.199006			-0.205761	TRUE	0.0172446	TRUE	3	31	1		N	N
H2	Sample 19	PA24-6L	IL6	UNKNOWN	FAM	NFQ-MGB	1.15329	0.637062	2.08785	32.628	32.4341	0.274137		8.92737	0.199006			-0.205761	TRUE	0.0172446	TRUE	3	31	1		N	N
H3			IL6	NTC	FAM	NFQ-MGB				Undetermined									TRUE	0.0172446	TRUE	3	39	1		N	N
H4			IL6	NTC	FAM	NFQ-MGB				Undetermined									TRUE	0.0172446	TRUE	3	39	1		N	N
Analysis Type	Singleplex
Endogenous Control	GAPDH
RQ Min/Max Confidence Level	95.0
Reference Sample	Sample 1

## Sheet: Adipose raw data plate 2 of 2
Block Type	96well
Chemistry	TAQMAN
Experiment File Name	C:\Users\ENDOLAB1\Desktop\Addie\aw306_plate2.eds
Experiment Run End Time	2026-02-16 15:10:12 PM EST
Instrument Type	steponeplus
Passive Reference	ROX
										Highlighted Cells = Excluded
Well	Sample Name	Sample ID	Target Name	Task	Reporter	Quencher	RQ	RQ Min	RQ Max	Cт	Cт Mean	Cт SD	ΔCт	ΔCт Mean	ΔCт SE	HK Control ΔCт Mean	HK Control ΔCт SE	ΔΔCт	Automatic Ct Threshold	Ct Threshold	Automatic Baseline	Baseline Start	Baseline End	Efficiency	Comments	HIGHSD	EXPFAIL
A1	Sample 1	PA2-4R	GAPDH	UNKNOWN	FAM	NFQ-MGB				25.2723	25.3566	0.119214							TRUE	0.55599	TRUE	3	18	1		N	N
A2	Sample 1	PA2-4R	GAPDH	UNKNOWN	FAM	NFQ-MGB				25.4409	25.3566	0.119214							TRUE	0.55599	TRUE	3	19	1		N	N
A3	Sample 2	PA9-2N	GAPDH	UNKNOWN	FAM	NFQ-MGB				25.9518	25.9258	0.0366549							TRUE	0.55599	TRUE	3	19	1		N	N
A4	Sample 2	PA9-2N	GAPDH	UNKNOWN	FAM	NFQ-MGB				25.8999	25.9258	0.0366549							TRUE	0.55599	TRUE	3	19	1		N	N
A5	Sample 3	PA9-6L	GAPDH	UNKNOWN	FAM	NFQ-MGB				25.7065	25.6785	0.0395897							TRUE	0.55599	TRUE	3	18	1		N	N
A6	Sample 3	PA9-6L	GAPDH	UNKNOWN	FAM	NFQ-MGB				25.6505	25.6785	0.0395897							TRUE	0.55599	TRUE	3	18	1		N	N
A7	Sample 4	PA10-6L	GAPDH	UNKNOWN	FAM	NFQ-MGB				25.4468	25.229	0.308004							TRUE	0.55599	TRUE	3	18	1		N	N
A8	Sample 4	PA10-6L	GAPDH	UNKNOWN	FAM	NFQ-MGB				25.0112	25.229	0.308004							TRUE	0.55599	TRUE	3	18	1		N	N
A9	Sample 5	PA5-6L	GAPDH	UNKNOWN	FAM	NFQ-MGB				26.1076	26.2777	0.240574							TRUE	0.55599	TRUE	3	19	1		N	N
A10	Sample 5	PA5-6L	GAPDH	UNKNOWN	FAM	NFQ-MGB				26.4478	26.2777	0.240574							TRUE	0.55599	TRUE	3	19	1		N	N
A11	Sample 6	PA10-10RR	GAPDH	UNKNOWN	FAM	NFQ-MGB				26.1457	26.065	0.114069							TRUE	0.55599	TRUE	3	18	1		N	N
A12	Sample 6	PA10-10RR	GAPDH	UNKNOWN	FAM	NFQ-MGB				25.9844	26.065	0.114069							TRUE	0.55599	TRUE	3	19	1		N	N
B1	Sample 7	PA11-4R	GAPDH	UNKNOWN	FAM	NFQ-MGB				25.3968	25.4205	0.0335583							TRUE	0.55599	TRUE	3	18	1		N	N
B2	Sample 7	PA11-4R	GAPDH	UNKNOWN	FAM	NFQ-MGB				25.4443	25.4205	0.0335583							TRUE	0.55599	TRUE	3	18	1		N	N
B3	Sample 8	PA12-4R	GAPDH	UNKNOWN	FAM	NFQ-MGB				29.5149	29.7789	0.373393							TRUE	0.55599	TRUE	3	23	1		N	N
B4	Sample 8	PA12-4R	GAPDH	UNKNOWN	FAM	NFQ-MGB				30.043	29.7789	0.373393							TRUE	0.55599	TRUE	3	23	1		N	N
B5	Sample 9	PA23-4R	GAPDH	UNKNOWN	FAM	NFQ-MGB				26.1872	26.3174	0.184119							TRUE	0.55599	TRUE	3	19	1		N	N
B6	Sample 9	PA23-4R	GAPDH	UNKNOWN	FAM	NFQ-MGB				26.4476	26.3174	0.184119							TRUE	0.55599	TRUE	3	19	1		N	N
B7	Sample 10	PA24-4R	GAPDH	UNKNOWN	FAM	NFQ-MGB				27.0849	27.1431	0.0823367							TRUE	0.55599	TRUE	3	21	1		N	N
B8	Sample 10	PA24-4R	GAPDH	UNKNOWN	FAM	NFQ-MGB				27.2014	27.1431	0.0823367							TRUE	0.55599	TRUE	3	20	1		N	N
B9	Sample 11	PA25-2L	GAPDH	UNKNOWN	FAM	NFQ-MGB				27.1359	27.2741	0.195439							TRUE	0.55599	TRUE	3	20	1		N	N
B10	Sample 11	PA25-2L	GAPDH	UNKNOWN	FAM	NFQ-MGB				27.4123	27.2741	0.195439							TRUE	0.55599	TRUE	3	21	1		N	N
B11	Sample 12	PA11-8B	GAPDH	UNKNOWN	FAM	NFQ-MGB				27.1066	27.1319	0.0357662							TRUE	0.55599	TRUE	3	20	1		N	N
B12	Sample 12	PA11-8B	GAPDH	UNKNOWN	FAM	NFQ-MGB				27.1572	27.1319	0.0357662							TRUE	0.55599	TRUE	3	20	1		N	N
C1	Sample 13	PA12-10RR	GAPDH	UNKNOWN	FAM	NFQ-MGB				26.5728	26.4193	0.217089							TRUE	0.55599	TRUE	3	19	1		N	N
C2	Sample 13	PA12-10RR	GAPDH	UNKNOWN	FAM	NFQ-MGB				26.2658	26.4193	0.217089							TRUE	0.55599	TRUE	3	19	1		N	N
C3	Sample 14	PA24-8B	GAPDH	UNKNOWN	FAM	NFQ-MGB				26.8467	26.9034	0.0801923							TRUE	0.55599	TRUE	3	19	1		N	N
C4	Sample 14	PA24-8B	GAPDH	UNKNOWN	FAM	NFQ-MGB				26.9601	26.9034	0.0801923							TRUE	0.55599	TRUE	3	19	1		N	N
C5	Sample 15	PA25-8B	GAPDH	UNKNOWN	FAM	NFQ-MGB				29.0183	29.0878	0.0982123							TRUE	0.55599	TRUE	3	22	1		N	N
C6	Sample 15	PA25-8B	GAPDH	UNKNOWN	FAM	NFQ-MGB				29.1572	29.0878	0.0982123							TRUE	0.55599	TRUE	3	22	1		N	N
C7			GAPDH	NTC	FAM	NFQ-MGB				Undetermined									TRUE	0.55599	TRUE	3	39	1		N	N
C8			GAPDH	NTC	FAM	NFQ-MGB				Undetermined									TRUE	0.55599	TRUE	3	39	1		N	N
E1	Sample 1	PA2-4R	IL6	UNKNOWN	FAM	NFQ-MGB	1	0.640096	1.56227	31.7838	31.6602	0.174766		6.30363	0.149591			0	TRUE	0.0167636	TRUE	3	30	1		N	N
E2	Sample 1	PA2-4R	IL6	UNKNOWN	FAM	NFQ-MGB	1	0.640096	1.56227	31.5366	31.6602	0.174766		6.30363	0.149591			0	TRUE	0.0167636	TRUE	3	30	1		N	N
E3	Sample 2	PA9-2N	IL6	UNKNOWN	FAM	NFQ-MGB	1.19579	0.428133	3.33989	32.3149	31.9715	0.485675		6.04567	0.344401			-0.257966	TRUE	0.0167636	TRUE	3	31	1		N	N
E4	Sample 2	PA9-2N	IL6	UNKNOWN	FAM	NFQ-MGB	1.19579	0.428133	3.33989	31.6281	31.9715	0.485675		6.04567	0.344401			-0.257966	TRUE	0.0167636	TRUE	3	30	1		N	N
E5	Sample 16	discard	IL6	UNKNOWN	FAM	NFQ-MGB				33.2974	33.2974								TRUE	0.0167636	TRUE	3	32	1		N	N
E6	Sample 3	PA9-6L	IL6	UNKNOWN	FAM	NFQ-MGB	0.319775	0.0740778	1.38039	33.1374	33.627	0.692374		7.94851	0.490382			1.64487	TRUE	0.0167636	TRUE	3	31	1		Y	N
E7	Sample 4	PA10-6L	IL6	UNKNOWN	FAM	NFQ-MGB	0.520787	0.194397	1.39518	32.2253	32.4738	0.351412		7.24487	0.330421			0.941235	TRUE	0.0167636	TRUE	3	31	1		N	N
E8	Sample 4	PA10-6L	IL6	UNKNOWN	FAM	NFQ-MGB	0.520787	0.194397	1.39518	32.7223	32.4738	0.351412		7.24487	0.330421			0.941235	TRUE	0.0167636	TRUE	3	31	1		N	N
E9	Sample 5	PA5-6L	IL6	UNKNOWN	FAM	NFQ-MGB	1.74891	0.372083	8.22044	32.2651	31.7749	0.69332		5.49718	0.518926			-0.806456	TRUE	0.0167636	TRUE	3	31	1		Y	N
E10	Sample 5	PA5-6L	IL6	UNKNOWN	FAM	NFQ-MGB	1.74891	0.372083	8.22044	31.2846	31.7749	0.69332		5.49718	0.518926			-0.806456	TRUE	0.0167636	TRUE	3	30	1		Y	N
E11	Sample 6	PA10-10RR	IL6	UNKNOWN	FAM	NFQ-MGB	0.740577	0.184008	2.98059	32.3421	32.8019	0.650359		6.73691	0.466893			0.433279	TRUE	0.0167636	TRUE	3	31	1		Y	N
E12	Sample 6	PA10-10RR	IL6	UNKNOWN	FAM	NFQ-MGB	0.740577	0.184008	2.98059	33.2618	32.8019	0.650359		6.73691	0.466893			0.433279	TRUE	0.0167636	TRUE	3	32	1		Y	N
F1	Sample 7	PA11-4R	IL6	UNKNOWN	FAM	NFQ-MGB	0.504378	0.328625	0.774128	32.5699	32.7116	0.200357		7.29106	0.143648			0.987422	TRUE	0.0167636	TRUE	3	31	1		N	N
F2	Sample 7	PA11-4R	IL6	UNKNOWN	FAM	NFQ-MGB	0.504378	0.328625	0.774128	32.8533	32.7116	0.200357		7.29106	0.143648			0.987422	TRUE	0.0167636	TRUE	3	32	1		N	N
F3	Sample 8	PA12-4R	IL6	UNKNOWN	FAM	NFQ-MGB	0.819646	0.372244	1.80478	36.3512	36.3695	0.0259058		6.59056	0.264663			0.286927	TRUE	0.0167636	TRUE	3	34	1		N	N
F4	Sample 8	PA12-4R	IL6	UNKNOWN	FAM	NFQ-MGB	0.819646	0.372244	1.80478	36.3878	36.3695	0.0259058		6.59056	0.264663			0.286927	TRUE	0.0167636	TRUE	3	34	1		N	N
F5	Sample 17	discard	IL6	UNKNOWN	FAM	NFQ-MGB				Undetermined									TRUE	0.0167636	TRUE	3	39	1		N	Y
F6	Sample 9	PA23-4R	IL6	UNKNOWN	FAM	NFQ-MGB	1.20565	0.250097	5.81207	32.8623	32.3513	0.722783		6.03383	0.527406			-0.269806	TRUE	0.0167636	TRUE	3	32	1		Y	N
F7	Sample 10	PA24-4R	IL6	UNKNOWN	FAM	NFQ-MGB	0.382608	0.00321422	45.5442	36.4343	34.8328	2.26487		7.68969	1.60256			1.38606	TRUE	0.0167636	TRUE	3	34	1		Y	N
F8	Sample 10	PA24-4R	IL6	UNKNOWN	FAM	NFQ-MGB	0.382608	0.00321422	45.5442	33.2313	34.8328	2.26487		7.68969	1.60256			1.38606	TRUE	0.0167636	TRUE	3	32	1		Y	N
F9	Sample 11	PA25-2L	IL6	UNKNOWN	FAM	NFQ-MGB	0.635032	0.148691	2.7121	33.7661	34.2329	0.660107		6.95873	0.486795			0.655098	TRUE	0.0167636	TRUE	3	32	1		Y	N
F10	Sample 11	PA25-2L	IL6	UNKNOWN	FAM	NFQ-MGB	0.635032	0.148691	2.7121	34.6996	34.2329	0.660107		6.95873	0.486795			0.655098	TRUE	0.0167636	TRUE	3	33	1		Y	N
F11	Sample 12	PA11-8B	IL6	UNKNOWN	FAM	NFQ-MGB	0.0871553			36.9558	36.9558			9.8239				3.52027	TRUE	0.0167636	TRUE	3	35	1		N	N
F12	Sample 12	PA11-8B	IL6	UNKNOWN	FAM	NFQ-MGB				Undetermined	36.9558								TRUE	0.0167636	TRUE	3	39	1		N	Y
G1	Sample 13	PA12-10RR	IL6	UNKNOWN	FAM	NFQ-MGB	0.255477	0.142286	0.458713	34.5694	34.6917	0.172919		8.27237	0.196251			1.96874	TRUE	0.0167636	TRUE	3	33	1		N	N
G2	Sample 13	PA12-10RR	IL6	UNKNOWN	FAM	NFQ-MGB	0.255477	0.142286	0.458713	34.8139	34.6917	0.172919		8.27237	0.196251			1.96874	TRUE	0.0167636	TRUE	3	33	1		N	N
G3	Sample 14	PA24-8B	IL6	UNKNOWN	FAM	NFQ-MGB	1.34734	0.405937	4.47197	32.3787	32.7769	0.563203		5.87352	0.402262			-0.430119	TRUE	0.0167636	TRUE	3	31	1		Y	N
G4	Sample 14	PA24-8B	IL6	UNKNOWN	FAM	NFQ-MGB	1.34734	0.405937	4.47197	33.1752	32.7769	0.563203		5.87352	0.402262			-0.430119	TRUE	0.0167636	TRUE	3	32	1		Y	N
G5	Sample 15	PA25-8B	IL6	UNKNOWN	FAM	NFQ-MGB	0.772842	0.0379296	15.7472	36.7715	35.7631	1.426		6.67539	1.01072			0.371755	TRUE	0.0167636	TRUE	3	34	1		Y	N
G6	Sample 15	PA25-8B	IL6	UNKNOWN	FAM	NFQ-MGB	0.772842	0.0379296	15.7472	34.7548	35.7631	1.426		6.67539	1.01072			0.371755	TRUE	0.0167636	TRUE	3	34	1		Y	N
G7			IL6	NTC	FAM	NFQ-MGB				Undetermined									TRUE	0.0167636	TRUE	3	39	1		N	N
G8			IL6	NTC	FAM	NFQ-MGB				Undetermined									TRUE	0.0167636	TRUE	3	39	1		N	N
H5	Sample 3	PA9-6L	IL6	UNKNOWN	FAM	NFQ-MGB	0.319775	0.0740778	1.38039	34.1166	33.627	0.692374		7.94851	0.490382			1.64487	TRUE	0.0167636	TRUE	3	33	1		Y	N
H6	Sample 9	PA23-4R	IL6	UNKNOWN	FAM	NFQ-MGB	1.20565	0.250097	5.81207	31.8402	32.3513	0.722783		6.03383	0.527406			-0.269806	TRUE	0.0167636	TRUE	3	31	1		Y	N
Analysis Type	Singleplex
Endogenous Control	GAPDH
RQ Min/Max Confidence Level	95.0
Reference Sample	Sample 1

## Sheet: Liver raw data plate 1 of 2
Block Type	96well
Chemistry	TAQMAN
Experiment File Name	C:\Users\ENDOLAB1\Desktop\Addie\AW_301_plate1.eds
Experiment Run End Time	2026-02-10 12:51:47 PM EST
Instrument Type	steponeplus
Passive Reference	ROX
Well	Sample Name	Sample ID	Target Name	Task	Reporter	Quencher	RQ	RQ Min	RQ Max	Cт	Cт Mean	Cт SD	ΔCт	ΔCт Mean	ΔCт SE	HK Control ΔCт Mean	HK Control ΔCт SE	ΔΔCт	Automatic Ct Threshold	Ct Threshold	Automatic Baseline	Baseline Start	Baseline End	Efficiency	Comments	HIGHSD
A1	Sample 1	PA2-2N	GAPDH	UNKNOWN	FAM	NFQ-MGB				23.0169	23.01	0.00981179							TRUE	0.509137	TRUE	3	16	1		N
A2	Sample 1	PA2-2N	GAPDH	UNKNOWN	FAM	NFQ-MGB				23.003	23.01	0.00981179							TRUE	0.509137	TRUE	3	16	1		N
A3	Sample 2	PA9-4R	GAPDH	UNKNOWN	FAM	NFQ-MGB				23.5432	23.542	0.00168587							TRUE	0.509137	TRUE	3	17	1		N
A4	Sample 2	PA9-4R	GAPDH	UNKNOWN	FAM	NFQ-MGB				23.5408	23.542	0.00168587							TRUE	0.509137	TRUE	3	16	1		N
A5	Sample 3	PA10-2N	GAPDH	UNKNOWN	FAM	NFQ-MGB				22.9905	23.0114	0.0295298							TRUE	0.509137	TRUE	3	16	1		N
A6	Sample 3	PA10-2N	GAPDH	UNKNOWN	FAM	NFQ-MGB				23.0323	23.0114	0.0295298							TRUE	0.509137	TRUE	3	16	1		N
A7	Sample 4	PA10-4R	GAPDH	UNKNOWN	FAM	NFQ-MGB				23.4496	23.4873	0.0533869							TRUE	0.509137	TRUE	3	16	1		N
A8	Sample 4	PA10-4R	GAPDH	UNKNOWN	FAM	NFQ-MGB				23.5251	23.4873	0.0533869							TRUE	0.509137	TRUE	3	17	1		N
A9	Sample 5	PA14-2N	GAPDH	UNKNOWN	FAM	NFQ-MGB				24.0903	24.0651	0.0356016							TRUE	0.509137	TRUE	3	17	1		N
A10	Sample 5	PA14-2N	GAPDH	UNKNOWN	FAM	NFQ-MGB				24.0399	24.0651	0.0356016							TRUE	0.509137	TRUE	3	17	1		N
A11	Sample 6	PA15-2L	GAPDH	UNKNOWN	FAM	NFQ-MGB				24.0273	24.0013	0.0368181							TRUE	0.509137	TRUE	3	17	1		N
A12	Sample 6	PA15-2L	GAPDH	UNKNOWN	FAM	NFQ-MGB				23.9752	24.0013	0.0368181							TRUE	0.509137	TRUE	3	17	1		N
B1	Sample 7	PA5-4R	GAPDH	UNKNOWN	FAM	NFQ-MGB				23.6936	23.6802	0.0188764							TRUE	0.509137	TRUE	3	16	1		N
B2	Sample 7	PA5-4R	GAPDH	UNKNOWN	FAM	NFQ-MGB				23.6669	23.6802	0.0188764							TRUE	0.509137	TRUE	3	17	1		N
B3	Sample 8	PA10-8B	GAPDH	UNKNOWN	FAM	NFQ-MGB				23.4081	23.4379	0.0420727							TRUE	0.509137	TRUE	3	16	1		N
B4	Sample 8	PA10-8B	GAPDH	UNKNOWN	FAM	NFQ-MGB				23.4676	23.4379	0.0420727							TRUE	0.509137	TRUE	3	16	1		N
B5	Sample 9	PA10-12N	GAPDH	UNKNOWN	FAM	NFQ-MGB				23.7334	23.8496	0.164293							TRUE	0.509137	TRUE	3	17	1		N
B6	Sample 9	PA10-12N	GAPDH	UNKNOWN	FAM	NFQ-MGB				23.9658	23.8496	0.164293							TRUE	0.509137	TRUE	3	17	1		N
B7	Sample 10	PA14-6L	GAPDH	UNKNOWN	FAM	NFQ-MGB				24.0433	24.0892	0.0649331							TRUE	0.509137	TRUE	3	17	1		N
B8	Sample 10	PA14-6L	GAPDH	UNKNOWN	FAM	NFQ-MGB				24.1351	24.0892	0.0649331							TRUE	0.509137	TRUE	3	17	1		N
B9	Sample 11	PA15-8B	GAPDH	UNKNOWN	FAM	NFQ-MGB				24.6107	24.6124	0.00237101							TRUE	0.509137	TRUE	3	18	1		Y
B10	Sample 11	PA15-8B	GAPDH	UNKNOWN	FAM	NFQ-MGB				24.614	24.6124	0.00237101							TRUE	0.509137	TRUE	3	18	1		Y
B11	Sample 12	PA11-2N	GAPDH	UNKNOWN	FAM	NFQ-MGB				23.4996	23.4796	0.0283793							TRUE	0.509137	TRUE	3	17	1		Y
B12	Sample 12	PA11-2N	GAPDH	UNKNOWN	FAM	NFQ-MGB				23.4595	23.4796	0.0283793							TRUE	0.509137	TRUE	3	17	1		Y
C1	Sample 13	PA12-2N	GAPDH	UNKNOWN	FAM	NFQ-MGB				23.8049	23.7224	0.116617							TRUE	0.509137	TRUE	3	17	1		N
C2	Sample 13	PA12-2N	GAPDH	UNKNOWN	FAM	NFQ-MGB				23.64	23.7224	0.116617							TRUE	0.509137	TRUE	3	17	1		N
C3	Sample 14	PA23-2N	GAPDH	UNKNOWN	FAM	NFQ-MGB				23.5929	23.6353	0.0600104							TRUE	0.509137	TRUE	3	16	1		N
C4	Sample 14	PA23-2N	GAPDH	UNKNOWN	FAM	NFQ-MGB				23.6778	23.6353	0.0600104							TRUE	0.509137	TRUE	3	17	1		N
C5	Sample 15	PA12-6L	GAPDH	UNKNOWN	FAM	NFQ-MGB				23.0581	23.0021	0.0791309							TRUE	0.509137	TRUE	3	16	1		N
C6	Sample 15	PA12-6L	GAPDH	UNKNOWN	FAM	NFQ-MGB				22.9461	23.0021	0.0791309							TRUE	0.509137	TRUE	3	16	1		N
C7	Sample 16	PA23-6L	GAPDH	UNKNOWN	FAM	NFQ-MGB				23.1594	23.3499	0.269467							TRUE	0.509137	TRUE	3	16	1		N
C8	Sample 16	PA23-6L	GAPDH	UNKNOWN	FAM	NFQ-MGB				23.5404	23.3499	0.269467							TRUE	0.509137	TRUE	3	17	1		N
C9	Sample 17	PA24-2N	GAPDH	UNKNOWN	FAM	NFQ-MGB				23.9888	23.9115	0.109394							TRUE	0.509137	TRUE	3	17	1		N
C10	Sample 17	PA24-2N	GAPDH	UNKNOWN	FAM	NFQ-MGB				23.8341	23.9115	0.109394							TRUE	0.509137	TRUE	3	17	1		N
C11	Sample 18	PA11-6L	GAPDH	UNKNOWN	FAM	NFQ-MGB				23.5718	23.6447	0.103058							TRUE	0.509137	TRUE	3	16	1		N
C12	Sample 18	PA11-6L	GAPDH	UNKNOWN	FAM	NFQ-MGB				23.7176	23.6447	0.103058							TRUE	0.509137	TRUE	3	17	1		N
D1	Sample 19	PA12-8B	GAPDH	UNKNOWN	FAM	NFQ-MGB				24.0359	23.9794	0.0799145							TRUE	0.509137	TRUE	3	17	1		N
D2	Sample 19	PA12-8B	GAPDH	UNKNOWN	FAM	NFQ-MGB				23.9229	23.9794	0.0799145							TRUE	0.509137	TRUE	3	17	1		N
D3	Sample 20	PA12-12N	GAPDH	UNKNOWN	FAM	NFQ-MGB				23.8554	23.919	0.089911							TRUE	0.509137	TRUE	3	17	1		N
D4	Sample 20	PA12-12N	GAPDH	UNKNOWN	FAM	NFQ-MGB				23.9826	23.919	0.089911							TRUE	0.509137	TRUE	3	17	1		N
D5	Sample 21	PA25-4R	GAPDH	UNKNOWN	FAM	NFQ-MGB				23.9169	23.7587	0.22379							TRUE	0.509137	TRUE	3	17	1		N
D6	Sample 21	PA25-4R	GAPDH	UNKNOWN	FAM	NFQ-MGB				23.6004	23.7587	0.22379							TRUE	0.509137	TRUE	3	17	1		N
D7	Sample 22	PA25-6L	GAPDH	UNKNOWN	FAM	NFQ-MGB				23.8261	23.8789	0.0745817							TRUE	0.509137	TRUE	3	17	1		N
D8	Sample 22	PA25-6L	GAPDH	UNKNOWN	FAM	NFQ-MGB				23.9316	23.8789	0.0745817							TRUE	0.509137	TRUE	3	17	1		N
D9	Sample 23	PA24-6L	GAPDH	UNKNOWN	FAM	NFQ-MGB				23.721	23.841	0.169813							TRUE	0.509137	TRUE	3	16	1		N
D10	Sample 23	PA24-6L	GAPDH	UNKNOWN	FAM	NFQ-MGB				23.9611	23.841	0.169813							TRUE	0.509137	TRUE	3	17	1		N
D11			GAPDH	NTC	FAM	NFQ-MGB				Undetermined									TRUE	0.509137	TRUE	3	39	1		N
D12			GAPDH	NTC	FAM	NFQ-MGB				Undetermined									TRUE	0.509137	TRUE	3	39	1		N
E1	Sample 1	PA2-2N	IL6	UNKNOWN	FAM	NFQ-MGB	1	0.327273	3.05555	33.1591	33.5336	0.529561		10.5236	0.374521			0	TRUE	0.117252	TRUE	3	29	1		Y
E2	Sample 1	PA2-2N	IL6	UNKNOWN	FAM	NFQ-MGB	1	0.327273	3.05555	33.908	33.5336	0.529561		10.5236	0.374521			0	TRUE	0.117252	TRUE	3	29	1		Y
E3	Sample 2	PA9-4R	IL6	UNKNOWN	FAM	NFQ-MGB	0.396426	0.107044	1.46812	34.9614	35.4004	0.62083		11.8585	0.438995			1.33488	TRUE	0.117252	TRUE	3	31	1		Y
E4	Sample 2	PA9-4R	IL6	UNKNOWN	FAM	NFQ-MGB	0.396426	0.107044	1.46812	35.8394	35.4004	0.62083		11.8585	0.438995			1.33488	TRUE	0.117252	TRUE	3	31	1		Y
E5	Sample 3	PA10-2N	IL6	UNKNOWN	FAM	NFQ-MGB	0.700756	0.348255	1.41005	33.8145	34.048	0.330248		11.0366	0.234452			0.513016	TRUE	0.117252	TRUE	3	29	1		N
E6	Sample 3	PA10-2N	IL6	UNKNOWN	FAM	NFQ-MGB	0.700756	0.348255	1.41005	34.2815	34.048	0.330248		11.0366	0.234452			0.513016	TRUE	0.117252	TRUE	3	30	1		N
E7	Sample 4	PA10-4R	IL6	UNKNOWN	FAM	NFQ-MGB	0.397133	0.135396	1.16484	34.9844	35.3432	0.507462		11.8559	0.36081			1.33231	TRUE	0.117252	TRUE	3	30	1		Y
E8	Sample 4	PA10-4R	IL6	UNKNOWN	FAM	NFQ-MGB	0.397133	0.135396	1.16484	35.7021	35.3432	0.507462		11.8559	0.36081			1.33231	TRUE	0.117252	TRUE	3	31	1		Y
E9	Sample 5	PA14-2N	IL6	UNKNOWN	FAM	NFQ-MGB	0.568525	0.171261	1.8873	35.0019	35.4034	0.567846		11.3383	0.402316			0.814705	TRUE	0.117252	TRUE	3	31	1		Y
E10	Sample 5	PA14-2N	IL6	UNKNOWN	FAM	NFQ-MGB	0.568525	0.171261	1.8873	35.8049	35.4034	0.567846		11.3383	0.402316			0.814705	TRUE	0.117252	TRUE	3	32	1		Y
E11	Sample 6	PA15-2L	IL6	UNKNOWN	FAM	NFQ-MGB	1.54458	1.41855	1.68182	33.8859	33.8976	0.0165431		9.89637	0.0285416			-0.627218	TRUE	0.117252	TRUE	3	30	1		N
E12	Sample 6	PA15-2L	IL6	UNKNOWN	FAM	NFQ-MGB	1.54458	1.41855	1.68182	33.9093	33.8976	0.0165431		9.89637	0.0285416			-0.627218	TRUE	0.117252	TRUE	3	30	1		N
F1	Sample 7	PA5-4R	IL6	UNKNOWN	FAM	NFQ-MGB	0.547792	0.300159	0.999724	35.2734	35.0721	0.28464		11.3919	0.201713			0.8683	TRUE	0.117252	TRUE	3	31	1		N
F2	Sample 7	PA5-4R	IL6	UNKNOWN	FAM	NFQ-MGB	0.547792	0.300159	0.999724	34.8709	35.0721	0.28464		11.3919	0.201713			0.8683	TRUE	0.117252	TRUE	3	31	1		N
F3	Sample 8	PA10-8B	IL6	UNKNOWN	FAM	NFQ-MGB	0.27923	0.104281	0.747684	35.473	35.8019	0.465153		12.3641	0.330255			1.84047	TRUE	0.117252	TRUE	3	31	1		N
F4	Sample 8	PA10-8B	IL6	UNKNOWN	FAM	NFQ-MGB	0.27923	0.104281	0.747684	36.1309	35.8019	0.465153		12.3641	0.330255			1.84047	TRUE	0.117252	TRUE	3	32	1		N
F5	Sample 9	PA10-12N	IL6	UNKNOWN	FAM	NFQ-MGB	0.958102	0.364151	2.52082	34.7378	34.435	0.428296		10.5853	0.324368			0.0617495	TRUE	0.117252	TRUE	3	30	1		N
F6	Sample 9	PA10-12N	IL6	UNKNOWN	FAM	NFQ-MGB	0.958102	0.364151	2.52082	34.1321	34.435	0.428296		10.5853	0.324368			0.0617495	TRUE	0.117252	TRUE	3	30	1		N
F7	Sample 10	PA14-6L	IL6	UNKNOWN	FAM	NFQ-MGB	0.550691	0.398145	0.761683	35.3748	35.4734	0.139429		11.3843	0.108758			0.860685	TRUE	0.117252	TRUE	3	31	1		N
F8	Sample 10	PA14-6L	IL6	UNKNOWN	FAM	NFQ-MGB	0.550691	0.398145	0.761683	35.572	35.4734	0.139429		11.3843	0.108758			0.860685	TRUE	0.117252	TRUE	3	31	1		N
F9	Sample 11	PA15-8B	IL6	UNKNOWN	FAM	NFQ-MGB	0.407355	0.110851	1.49694	37.046	36.9969	0.0695012		11.8192	0.767358			1.29564	TRUE	0.117252	TRUE	3	33	1		Y
F10	Sample 11	PA15-8B	IL6	UNKNOWN	FAM	NFQ-MGB	0.407355	0.110851	1.49694	36.9477	36.9969	0.0695012		11.8192	0.767358			1.29564	TRUE	0.117252	TRUE	3	33	1		Y
F11	Sample 12	PA11-2N	IL6	UNKNOWN	FAM	NFQ-MGB	0.407355	0.110851	1.49694	34.1615	34.7335	0.808923		11.8192	0.767358			1.29564	TRUE	0.117252	TRUE	3	29	1		Y
F12	Sample 12	PA11-2N	IL6	UNKNOWN	FAM	NFQ-MGB	0.407355	0.110851	1.49694	35.3055	34.7335	0.808923		11.8192	0.767358			1.29564	TRUE	0.117252	TRUE	3	31	1		Y
G1	Sample 13	PA12-2N	IL6	UNKNOWN	FAM	NFQ-MGB	1.45039	1.11303	1.89001	33.7425	33.7096	0.046487		9.98714	0.0887707			-0.536445	TRUE	0.117252	TRUE	3	29	1		N
G2	Sample 13	PA12-2N	IL6	UNKNOWN	FAM	NFQ-MGB	1.45039	1.11303	1.89001	33.6767	33.7096	0.046487		9.98714	0.0887707			-0.536445	TRUE	0.117252	TRUE	3	29	1		N
G3	Sample 14	PA23-2N	IL6	UNKNOWN	FAM	NFQ-MGB	0.224715	0.11999	0.420841	36.1067	36.3128	0.291403		12.6774	0.210377			2.15383	TRUE	0.117252	TRUE	3	32	1		N
G4	Sample 14	PA23-2N	IL6	UNKNOWN	FAM	NFQ-MGB	0.224715	0.11999	0.420841	36.5188	36.3128	0.291403		12.6774	0.210377			2.15383	TRUE	0.117252	TRUE	3	32	1		N
G5	Sample 15	PA12-6L	IL6	UNKNOWN	FAM	NFQ-MGB	0.569448	0.349749	0.927154	34.1845	34.338	0.217178		11.336	0.163444			0.812364	TRUE	0.117252	TRUE	3	30	1		N
G6	Sample 15	PA12-6L	IL6	UNKNOWN	FAM	NFQ-MGB	0.569448	0.349749	0.927154	34.4916	34.338	0.217178		11.336	0.163444			0.812364	TRUE	0.117252	TRUE	3	30	1		N
G7	Sample 16	PA23-6L	IL6	UNKNOWN	FAM	NFQ-MGB	0.380908	0.163927	0.885097	35.4748	35.266	0.295354		11.9161	0.282707			1.39248	TRUE	0.117252	TRUE	3	31	1		N
G8	Sample 16	PA23-6L	IL6	UNKNOWN	FAM	NFQ-MGB	0.380908	0.163927	0.885097	35.0571	35.266	0.295354		11.9161	0.282707			1.39248	TRUE	0.117252	TRUE	3	31	1		N
G9	Sample 17	PA24-2N	IL6	UNKNOWN	FAM	NFQ-MGB	0.50048	0.221927	1.12866	35.6951	35.4337	0.369778		11.5222	0.272675			0.998615	TRUE	0.117252	TRUE	3	31	1		N
G10	Sample 17	PA24-2N	IL6	UNKNOWN	FAM	NFQ-MGB	0.50048	0.221927	1.12866	35.1722	35.4337	0.369778		11.5222	0.272675			0.998615	TRUE	0.117252	TRUE	3	31	1		N
G11	Sample 18	PA11-6L	IL6	UNKNOWN	FAM	NFQ-MGB	0.405671	0.155193	1.06042	35.7838	35.4699	0.44383		11.8252	0.322185			1.30162	TRUE	0.117252	TRUE	3	31	1		N
G12	Sample 18	PA11-6L	IL6	UNKNOWN	FAM	NFQ-MGB	0.405671	0.155193	1.06042	35.1561	35.4699	0.44383		11.8252	0.322185			1.30162	TRUE	0.117252	TRUE	3	31	1		N
H1	Sample 19	PA12-8B	IL6	UNKNOWN	FAM	NFQ-MGB	0.658135	0.188155	2.30205	34.6905	35.1066	0.588354		11.1271	0.419849			0.603544	TRUE	0.117252	TRUE	3	31	1		Y
H2	Sample 19	PA12-8B	IL6	UNKNOWN	FAM	NFQ-MGB	0.658135	0.188155	2.30205	35.5226	35.1066	0.588354		11.1271	0.419849			0.603544	TRUE	0.117252	TRUE	3	31	1		Y
H3	Sample 20	PA12-12N	IL6	UNKNOWN	FAM	NFQ-MGB	0.64775	0.373325	1.1239	34.8956	35.0691	0.24535		11.1501	0.184771			0.626492	TRUE	0.117252	TRUE	3	31	1		N
H4	Sample 20	PA12-12N	IL6	UNKNOWN	FAM	NFQ-MGB	0.64775	0.373325	1.1239	35.2426	35.0691	0.24535		11.1501	0.184771			0.626492	TRUE	0.117252	TRUE	3	31	1		N
H5	Sample 21	PA25-4R	IL6	UNKNOWN	FAM	NFQ-MGB	0.602565	0.346946	1.04652	35.1091	35.0131	0.135792		11.2544	0.185096			0.730811	TRUE	0.117252	TRUE	3	31	1		N
H6	Sample 21	PA25-4R	IL6	UNKNOWN	FAM	NFQ-MGB	0.602565	0.346946	1.04652	34.917	35.0131	0.135792		11.2544	0.185096			0.730811	TRUE	0.117252	TRUE	3	31	1		N
H7	Sample 22	PA25-6L	IL6	UNKNOWN	FAM	NFQ-MGB	0.526612	0.336251	0.824741	35.1868	35.3277	0.199222		11.4488	0.150419			0.925188	TRUE	0.117252	TRUE	3	30	1		N
H8	Sample 22	PA25-6L	IL6	UNKNOWN	FAM	NFQ-MGB	0.526612	0.336251	0.824741	35.4685	35.3277	0.199222		11.4488	0.150419			0.925188	TRUE	0.117252	TRUE	3	31	1		N
H9	Sample 23	PA24-6L	IL6	UNKNOWN	FAM	NFQ-MGB	0.356051	0.216207	0.586347	35.738	35.8545	0.164671		12.0134	0.167262			1.48984	TRUE	0.117252	TRUE	3	31	1		N
H10	Sample 23	PA24-6L	IL6	UNKNOWN	FAM	NFQ-MGB	0.356051	0.216207	0.586347	35.9709	35.8545	0.164671		12.0134	0.167262			1.48984	TRUE	0.117252	TRUE	3	32	1		N
H11			IL6	NTC	FAM	NFQ-MGB				Undetermined									TRUE	0.117252	TRUE	3	39	1		N
H12			IL6	NTC	FAM	NFQ-MGB				Undetermined									TRUE	0.117252	TRUE	3	39	1		N
Analysis Type	Singleplex
Endogenous Control	GAPDH
RQ Min/Max Confidence Level	95.0
Reference Sample	Sample 1

## Sheet: Liver raw data plate 2 of 2
Block Type	96well
Chemistry	TAQMAN
Experiment File Name	C:\Users\ENDOLAB1\Desktop\Addie\301 plate 2.eds
Experiment Run End Time	2026-02-10 15:28:21 PM EST
Instrument Type	steponeplus
Passive Reference	ROX
Well	Sample Name	Sample ID	Target Name	Task	Reporter	Quencher	RQ	RQ Min	RQ Max	Cт	Cт Mean	Cт SD	ΔCт	ΔCт Mean	ΔCт SE	HK Control ΔCт Mean	HK Control ΔCт SE	ΔΔCт	Automatic Ct Threshold	Ct Threshold	Automatic Baseline	Baseline Start	Baseline End	Efficiency	Comments	HIGHSD
A1	Sample 1	PA2-4R	GAPDH	UNKNOWN	FAM	NFQ-MGB				21.5259	21.5485	0.0319089							TRUE	0.0879933	TRUE	3	18	1		N
A2	Sample 1	PA2-4R	GAPDH	UNKNOWN	FAM	NFQ-MGB				21.571	21.5485	0.0319089							TRUE	0.0879933	TRUE	3	17	1		N
A3	Sample 2	PA9-2N	GAPDH	UNKNOWN	FAM	NFQ-MGB				21.1034	21.16	0.0800399							TRUE	0.0879933	TRUE	3	17	1		N
A4	Sample 2	PA9-2N	GAPDH	UNKNOWN	FAM	NFQ-MGB				21.2166	21.16	0.0800399							TRUE	0.0879933	TRUE	3	17	1		N
A5	Sample 3	PA9-6L	GAPDH	UNKNOWN	FAM	NFQ-MGB				20.8146	20.9934	0.252926							TRUE	0.0879933	TRUE	3	17	1		N
A6	Sample 3	PA9-6L	GAPDH	UNKNOWN	FAM	NFQ-MGB				21.1723	20.9934	0.252926							TRUE	0.0879933	TRUE	3	17	1		N
A7	Sample 4	PA10-6L	GAPDH	UNKNOWN	FAM	NFQ-MGB				20.8175	20.7996	0.0252895							TRUE	0.0879933	TRUE	3	17	1		N
A8	Sample 4	PA10-6L	GAPDH	UNKNOWN	FAM	NFQ-MGB				20.7817	20.7996	0.0252895							TRUE	0.0879933	TRUE	3	17	1		N
A9	Sample 5	PA14-4R	GAPDH	UNKNOWN	FAM	NFQ-MGB				21.5996	21.5789	0.029291							TRUE	0.0879933	TRUE	3	17	1		N
A10	Sample 5	PA14-4R	GAPDH	UNKNOWN	FAM	NFQ-MGB				21.5582	21.5789	0.029291							TRUE	0.0879933	TRUE	3	18	1		N
A11	Sample 6	PA5-6L	GAPDH	UNKNOWN	FAM	NFQ-MGB				20.6853	20.7465	0.0864638							TRUE	0.0879933	TRUE	3	17	1		N
A12	Sample 6	PA5-6L	GAPDH	UNKNOWN	FAM	NFQ-MGB				20.8076	20.7465	0.0864638							TRUE	0.0879933	TRUE	3	17	1		N
B1	Sample 7	PA10-10RR	GAPDH	UNKNOWN	FAM	NFQ-MGB				20.7425	20.7066	0.0507367							TRUE	0.0879933	TRUE	3	17	1		N
B2	Sample 7	PA10-10RR	GAPDH	UNKNOWN	FAM	NFQ-MGB				20.6707	20.7066	0.0507367							TRUE	0.0879933	TRUE	3	17	1		N
B3	Sample 8	PA14-8B	GAPDH	UNKNOWN	FAM	NFQ-MGB				20.8748	20.9581	0.117802							TRUE	0.0879933	TRUE	3	17	1		N
B4	Sample 8	PA14-8B	GAPDH	UNKNOWN	FAM	NFQ-MGB				21.0414	20.9581	0.117802							TRUE	0.0879933	TRUE	3	17	1		N
B5	Sample 9	PA14-10RR	GAPDH	UNKNOWN	FAM	NFQ-MGB				21.0765	21.0636	0.0182371							TRUE	0.0879933	TRUE	3	17	1		N
B6	Sample 9	PA14-10RR	GAPDH	UNKNOWN	FAM	NFQ-MGB				21.0507	21.0636	0.0182371							TRUE	0.0879933	TRUE	3	17	1		N
B7	Sample 10	PA11-4R	GAPDH	UNKNOWN	FAM	NFQ-MGB				20.8308	20.8821	0.0725587							TRUE	0.0879933	TRUE	3	17	1		N
B8	Sample 10	PA11-4R	GAPDH	UNKNOWN	FAM	NFQ-MGB				20.9334	20.8821	0.0725587							TRUE	0.0879933	TRUE	3	17	1		N
B9	Sample 11	PA12-4R	GAPDH	UNKNOWN	FAM	NFQ-MGB				21.1072	21.1037	0.00492005							TRUE	0.0879933	TRUE	3	17	1		N
B10	Sample 11	PA12-4R	GAPDH	UNKNOWN	FAM	NFQ-MGB				21.1003	21.1037	0.00492005							TRUE	0.0879933	TRUE	3	17	1		N
B11	Sample 12	PA23-4R	GAPDH	UNKNOWN	FAM	NFQ-MGB				21.1343	21.2579	0.174837							TRUE	0.0879933	TRUE	3	17	1		N
B12	Sample 12	PA23-4R	GAPDH	UNKNOWN	FAM	NFQ-MGB				21.3815	21.2579	0.174837							TRUE	0.0879933	TRUE	3	17	1		N
C1	Sample 13	PA24-4R	GAPDH	UNKNOWN	FAM	NFQ-MGB				21.3539	21.3316	0.0314773							TRUE	0.0879933	TRUE	3	17	1		N
C2	Sample 13	PA24-4R	GAPDH	UNKNOWN	FAM	NFQ-MGB				21.3094	21.3316	0.0314773							TRUE	0.0879933	TRUE	3	17	1		N
C3	Sample 14	PA25-2L	GAPDH	UNKNOWN	FAM	NFQ-MGB				21.094	21.2364	0.201374							TRUE	0.0879933	TRUE	3	17	1		N
C4	Sample 14	PA25-2L	GAPDH	UNKNOWN	FAM	NFQ-MGB				21.3788	21.2364	0.201374							TRUE	0.0879933	TRUE	3	17	1		N
C5	Sample 15	PA11-8B	GAPDH	UNKNOWN	FAM	NFQ-MGB				20.6664	20.7904	0.175454							TRUE	0.0879933	TRUE	3	16	1		N
C6	Sample 15	PA11-8B	GAPDH	UNKNOWN	FAM	NFQ-MGB				20.9145	20.7904	0.175454							TRUE	0.0879933	TRUE	3	17	1		N
C7	Sample 16	PA12-10RR	GAPDH	UNKNOWN	FAM	NFQ-MGB				20.9092	20.9963	0.123171							TRUE	0.0879933	TRUE	3	16	1		N
C8	Sample 16	PA12-10RR	GAPDH	UNKNOWN	FAM	NFQ-MGB				21.0834	20.9963	0.123171							TRUE	0.0879933	TRUE	3	17	1		N
C9	Sample 17	PA24-8B	GAPDH	UNKNOWN	FAM	NFQ-MGB				21.1629	21.1353	0.0391042							TRUE	0.0879933	TRUE	3	17	1		N
C10	Sample 17	PA24-8B	GAPDH	UNKNOWN	FAM	NFQ-MGB				21.1076	21.1353	0.0391042							TRUE	0.0879933	TRUE	3	17	1		N
C11	Sample 18	PA25-8B	GAPDH	UNKNOWN	FAM	NFQ-MGB				21.0539	21.2202	0.235101							TRUE	0.0879933	TRUE	3	17	1		N
C12	Sample 18	PA25-8B	GAPDH	UNKNOWN	FAM	NFQ-MGB				21.3864	21.2202	0.235101							TRUE	0.0879933	TRUE	3	18	1		N
D1			GAPDH	NTC	FAM	NFQ-MGB				36.9715	36.9715								TRUE	0.0879933	TRUE	3	33	1		N
D2			GAPDH	NTC	FAM	NFQ-MGB				Undetermined	36.9715								TRUE	0.0879933	TRUE	3	39	1		N
E1	Sample 1	PA2-4R	IL6	UNKNOWN	FAM	NFQ-MGB	1	0.680853	1.46875	36.4581	36.585	0.179469		15.0365	0.128894			0	TRUE	0.204154	TRUE	3	31	1		N
E2	Sample 1	PA2-4R	IL6	UNKNOWN	FAM	NFQ-MGB	1	0.680853	1.46875	36.7119	36.585	0.179469		15.0365	0.128894			0	TRUE	0.204154	TRUE	3	32	1		N
E3	Sample 2	PA9-2N	IL6	UNKNOWN	FAM	NFQ-MGB	0.912535	0.193376	4.30622	35.8114	36.3286	0.731383		15.1686	0.520254			0.132049	TRUE	0.204154	TRUE	3	31	1		Y
E4	Sample 2	PA9-2N	IL6	UNKNOWN	FAM	NFQ-MGB	0.912535	0.193376	4.30622	36.8458	36.3286	0.731383		15.1686	0.520254			0.132049	TRUE	0.204154	TRUE	3	32	1		Y
E5	Sample 3	PA9-6L	IL6	UNKNOWN	FAM	NFQ-MGB	1.04567	0.256472	4.26337	35.5296	35.9655	0.616566		14.9721	0.471235			-0.0644321	TRUE	0.204154	TRUE	3	30	1		Y
E6	Sample 3	PA9-6L	IL6	UNKNOWN	FAM	NFQ-MGB	1.04567	0.256472	4.26337	36.4015	35.9655	0.616566		14.9721	0.471235			-0.0644321	TRUE	0.204154	TRUE	3	31	1		Y
E7	Sample 4	PA10-6L	IL6	UNKNOWN	FAM	NFQ-MGB	0.644644	0.178627	2.32645	36.0396	36.4696	0.60805		15.67	0.430328			0.633425	TRUE	0.204154	TRUE	3	31	1		Y
E8	Sample 4	PA10-6L	IL6	UNKNOWN	FAM	NFQ-MGB	0.644644	0.178627	2.32645	36.8996	36.4696	0.60805		15.67	0.430328			0.633425	TRUE	0.204154	TRUE	3	32	1		Y
E9	Sample 5	PA14-4R	IL6	UNKNOWN	FAM	NFQ-MGB	2.24991	1.98181	2.55428	35.4084	35.4456	0.0525534		13.8667	0.0425431			-1.16987	TRUE	0.204154	TRUE	3	30	1		N
E10	Sample 5	PA14-4R	IL6	UNKNOWN	FAM	NFQ-MGB	2.24991	1.98181	2.55428	35.4827	35.4456	0.0525534		13.8667	0.0425431			-1.16987	TRUE	0.204154	TRUE	3	30	1		N
E11	Sample 6	PA5-6L	IL6	UNKNOWN	FAM	NFQ-MGB	1.85503	1.10379	3.11757	34.7286	34.8916	0.230493		14.1451	0.174073			-0.891445	TRUE	0.204154	TRUE	3	30	1		N
E12	Sample 6	PA5-6L	IL6	UNKNOWN	FAM	NFQ-MGB	1.85503	1.10379	3.11757	35.0545	34.8916	0.230493		14.1451	0.174073			-0.891445	TRUE	0.204154	TRUE	3	29	1		N
F1	Sample 7	PA10-10RR	IL6	UNKNOWN	FAM	NFQ-MGB	1.30749	1.07373	1.59215	35.3009	35.3564	0.0784215		14.6497	0.066046			-0.386801	TRUE	0.204154	TRUE	3	30	1		N
F2	Sample 7	PA10-10RR	IL6	UNKNOWN	FAM	NFQ-MGB	1.30749	1.07373	1.59215	35.4118	35.3564	0.0784215		14.6497	0.066046			-0.386801	TRUE	0.204154	TRUE	3	30	1		N
F3	Sample 8	PA14-8B	IL6	UNKNOWN	FAM	NFQ-MGB	0.930494	0.0672006	12.8841	35.2214	36.0986	1.24061		15.1405	0.881189			0.103931	TRUE	0.204154	TRUE	3	30	1		Y
F4	Sample 8	PA14-8B	IL6	UNKNOWN	FAM	NFQ-MGB	0.930494	0.0672006	12.8841	36.9759	36.0986	1.24061		15.1405	0.881189			0.103931	TRUE	0.204154	TRUE	3	32	1		Y
F5	Sample 9	PA14-10RR	IL6	UNKNOWN	FAM	NFQ-MGB	2.12434	1.99717	2.25961	34.9969	35.0131	0.0228955		13.9495	0.0206978			-1.08702	TRUE	0.204154	TRUE	3	30	1		N
F6	Sample 9	PA14-10RR	IL6	UNKNOWN	FAM	NFQ-MGB	2.12434	1.99717	2.25961	35.0293	35.0131	0.0228955		13.9495	0.0206978			-1.08702	TRUE	0.204154	TRUE	3	30	1		N
F7	Sample 10	PA11-4R	IL6	UNKNOWN	FAM	NFQ-MGB	1.61362	0.922096	2.82376	35.0479	35.2283	0.255239		14.3462	0.187632			-0.690304	TRUE	0.204154	TRUE	3	29	1		N
F8	Sample 10	PA11-4R	IL6	UNKNOWN	FAM	NFQ-MGB	1.61362	0.922096	2.82376	35.4088	35.2283	0.255239		14.3462	0.187632			-0.690304	TRUE	0.204154	TRUE	3	30	1		N
F9	Sample 11	PA12-4R	IL6	UNKNOWN	FAM	NFQ-MGB	1.38439	0.572322	3.3487	35.9672	35.671	0.41883		14.5673	0.296178			-0.469251	TRUE	0.204154	TRUE	3	31	1		N
F10	Sample 11	PA12-4R	IL6	UNKNOWN	FAM	NFQ-MGB	1.38439	0.572322	3.3487	35.3749	35.671	0.41883		14.5673	0.296178			-0.469251	TRUE	0.204154	TRUE	3	30	1		N
F11	Sample 12	PA23-4R	IL6	UNKNOWN	FAM	NFQ-MGB	1.40571	0.525652	3.7592	35.4974	35.8032	0.432436		14.5452	0.329825			-0.491302	TRUE	0.204154	TRUE	3	30	1		N
F12	Sample 12	PA23-4R	IL6	UNKNOWN	FAM	NFQ-MGB	1.40571	0.525652	3.7592	36.1089	35.8032	0.432436		14.5452	0.329825			-0.491302	TRUE	0.204154	TRUE	3	31	1		N
G1	Sample 13	PA24-4R	IL6	UNKNOWN	FAM	NFQ-MGB	0.833406	0.497782	1.39532	36.8024	36.6311	0.242342		15.2995	0.172801			0.262909	TRUE	0.204154	TRUE	3	31	1		N
G2	Sample 13	PA24-4R	IL6	UNKNOWN	FAM	NFQ-MGB	0.833406	0.497782	1.39532	36.4597	36.6311	0.242342		15.2995	0.172801			0.262909	TRUE	0.204154	TRUE	3	31	1		N
G3	Sample 14	PA25-2L	IL6	UNKNOWN	FAM	NFQ-MGB	3.40757	1.13286	10.2498	34.8449	34.5042	0.481817		13.2678	0.369256			-1.76874	TRUE	0.204154	TRUE	3	30	1		N
G4	Sample 14	PA25-2L	IL6	UNKNOWN	FAM	NFQ-MGB	3.40757	1.13286	10.2498	34.1635	34.5042	0.481817		13.2678	0.369256			-1.76874	TRUE	0.204154	TRUE	3	29	1		N
G5	Sample 15	PA11-8B	IL6	UNKNOWN	FAM	NFQ-MGB	0.965027	0.657579	1.41622	35.9123	35.8783	0.0479786		15.0879	0.128619			0.0513592	TRUE	0.204154	TRUE	3	31	1		N
G6	Sample 15	PA11-8B	IL6	UNKNOWN	FAM	NFQ-MGB	0.965027	0.657579	1.41622	35.8444	35.8783	0.0479786		15.0879	0.128619			0.0513592	TRUE	0.204154	TRUE	3	31	1		N
G7	Sample 16	PA12-10RR	IL6	UNKNOWN	FAM	NFQ-MGB	1.19628	0.214851	6.66083	35.2052	35.7743	0.804828		14.778	0.575725			-0.258555	TRUE	0.204154	TRUE	3	30	1		Y
G8	Sample 16	PA12-10RR	IL6	UNKNOWN	FAM	NFQ-MGB	1.19628	0.214851	6.66083	36.3434	35.7743	0.804828		14.778	0.575725			-0.258555	TRUE	0.204154	TRUE	3	31	1		Y
G9	Sample 17	PA24-8B	IL6	UNKNOWN	FAM	NFQ-MGB	1.26699	0.670499	2.39413	35.6188	35.8304	0.29922		14.6951	0.213379			-0.341405	TRUE	0.204154	TRUE	3	31	1		N
G10	Sample 17	PA24-8B	IL6	UNKNOWN	FAM	NFQ-MGB	1.26699	0.670499	2.39413	36.042	35.8304	0.29922		14.6951	0.213379			-0.341405	TRUE	0.204154	TRUE	3	31	1		N
G11	Sample 18	PA25-8B	IL6	UNKNOWN	FAM	NFQ-MGB	1.42095	0.326077	6.19207	35.2852	35.7499	0.657197		14.5297	0.493548			-0.506853	TRUE	0.204154	TRUE	3	30	1		Y
G12	Sample 18	PA25-8B	IL6	UNKNOWN	FAM	NFQ-MGB	1.42095	0.326077	6.19207	36.2146	35.7499	0.657197		14.5297	0.493548			-0.506853	TRUE	0.204154	TRUE	3	31	1		Y
H1			IL6	NTC	FAM	NFQ-MGB				Undetermined									TRUE	0.204154	TRUE	3	39	1		N
H2			IL6	NTC	FAM	NFQ-MGB				Undetermined									TRUE	0.204154	TRUE	3	39	1		N
Analysis Type	Singleplex
Endogenous Control	GAPDH
RQ Min/Max Confidence Level	95.0
Reference Sample	Sample 1
